# Supplementary material for: Long-Term Steam Oxidation and Microstructural Evolution of Sanicro 25 Steel After 30,000 h at 700 °C
Source: Materials (Basel). 2026 Jun 11;19(12):2514. doi: 10.3390/ma19122514 (PMC13302510; doi:10.3390/ma19122514)
Supplement: Supplementary file 1 [file materials-19-02514-s001.zip]

Archive with 1 entries (1 files):
- materials-4345906-supplementary.pdf
